# Supplementary material for: Assessing Metabolic Ageing via DNA Methylation Surrogate Markers: A Multicohort Study in Britain, Ireland and the USA
Source: Aging Cell. 2025 Jan 20;24(5):e14484. doi: 10.1111/acel.14484 (PMC12073893; doi:10.1111/acel.14484)
Supplement: Supplementary file 1 — Data S1. [file ACEL-24-e14484-s001.zip]

Archive with 2 entries (2 files):
- DNA metabolic age SI.docx
- Supplementary Table 1. Information on each metabolite and its DNAm-metabolite marker with their linear regression coefficients in the metabolic and DNAm-metabolic clocks.xlsx
