# Supplementary material for: Assessing Metabolic Ageing via DNA Methylation Surrogate Markers: A Multicohort Study in Britain, Ireland and the USA
Source: Aging Cell. 2025 Jan 20;24(5):e14484. doi: 10.1111/acel.14484 (PMC12073893; doi:10.1111/acel.14484)
Supplement: Supplementary file 1 — Data S1. [file ACEL-24-e14484-s001.zip › Supplementary Table 1. Information on each metabolite and its DNAm-metabolite marker with their linear regression coefficients in the metabolic and DNAm-metabolic clocks.xlsx]

## Sheet: Sheet 1 - Supplementary Table 1
Supplementary Table 1. Information on each metabolite and its DNAm-metabolite marker with their linear regression coefficients in the metabolic and DNAm-metabolic clocks.
Metabolite	Platform	Class	Age association	R with DNAm-metabolite	#Predictors in DNAm-metabolite	Age association of DNAm-metabolite	Coefficient in metabolic clock	Coefficient in DNAm-metabolic clock
CAR(12:0)	LPOS	CAR	0.0233635	0.314063	35	0.00598087	-0.494685	-0.297349
CAR(14:0)	LPOS	CAR	0.134341	0.439308	31	0.31625	0	0
CAR(14:1)	LPOS	CAR	-0.019998	0.474186	234	0.00675274	-1.1557	-0.129649
CAR(14:2)	LPOS	CAR	-0.041488	0.33959	22	-0.063444	0	0.0310076
CAR(26:1)	LPOS	CAR	0.125242	0.444516	21	0.0561739	0	NA
Cer(d16:1/22:0)	LPOS	Ceramides	0.202622	0.662674	327	0.27184	0.445925	0
Cer(d16:1/24:0)	LPOS	Ceramides	0.278334	0.54044	116	0.484915	0	0
Cer(d16:1/24:1)	LPOS	Ceramides	0.18598	0.779455	692	0.182507	0	0
Cer(d18:1/20:0)	LPOS	Ceramides	0.219473	0.700378	481	0.239016	0	0
Cer(d18:1/22:0)	LPOS	Ceramides	0.274183	0.539746	123	0.515239	0	0
Cer(d18:1/24:0)	LPOS	Ceramides	0.281087	0.512171	51	0.567046	0	0.540176
Cer(d18:1/24:1)	LPOS	Ceramides	0.192533	0.799921	755	0.200097	-0.158703	0
Cer(d18:1/25:0)	LPOS	Ceramides	0.383765	0.592418	261	0.51999	1.62047	0.0221419
Cer(d18:1/26:1)	LPOS	Ceramides	0.324324	0.570644	312	0.460267	0	0
Cer(d18:2/22:0)	LPOS	Ceramides	0.218887	0.706025	273	0.303004	0	0
Cer(d18:2/24:0)	LPOS	Ceramides	0.281913	0.483723	75	0.541669	0.124059	0.0342124
Cer(d19:1/22:0)	LPOS	Ceramides	0.244042	0.621293	295	0.3407	0	0
Cer(d19:1/24:0)	LPOS	Ceramides	0.248685	0.423593	94	0.518104	0	0
DG(36:4)_1; DG(18:2/18:2) | DG(18:1/18:3)	LPOS	DAG	0.00757733	0.378482	26	-0.00577905	0	NA
HexCer(d18:1/16:0)	LPOS	HexCer	-0.0678823	0.653312	349	-0.0870901	-0.233385	-0.104069
HexCer(d18:1/20:0)	LPOS	HexCer	0.0631688	0.771244	710	0.052782	0.0135832	0
HexCer(d18:1/24:0)	LPOS	HexCer	0.0709407	0.279552	21	0.118561	0	NA
LPC(0:0/14:0)	LPOS	LPC	0.151632	0.663035	650	0.151806	0	0
LPC(0:0/15:0)	LPOS	LPC	0.0870499	0.791396	755	0.0888844	-0.140596	-0.154839
LPC(0:0/16:0)	LPOS	LPC	0.112087	0.392182	76	0.231681	0	-0.21191
LPC(0:0/16:1)	LPOS	LPC	0.123136	0.703802	405	0.196388	0	0.044338
LPC(0:0/18:0)	LPOS	LPC	0.183031	0.327041	27	0.449006	0	0.89009
LPC(0:0/18:1)	LPOS	LPC	0.114255	0.50909	218	0.19607	0	0
LPC(0:0/18:2)	LPOS	LPC	0.0267359	0.254614	25	0.020267	0	NA
LPC(0:0/18:3)	LPOS	LPC	0.120134	0.762644	739	0.139493	0	0
LPC(0:0/20:3)	LPOS	LPC	-0.0042388	0.569404	69	-0.0119992	-0.129333	0
LPC(0:0/20:4)	LPOS	LPC	0.048878	0.396896	20	0.0580862	0	NA
LPC(0:0/20:5)	LPOS	LPC	0.320653	0.405357	84	0.643275	0	0.880285
LPC(0:0/22:6)	LPOS	LPC	0.220425	0.694663	331	0.292836	0	0
LPC(14:0/0:0)	LPOS	LPC	0.113859	0.629714	319	0.185866	0	0
LPC(15:0/0:0)	LPOS	LPC	0.0329861	0.825024	720	0.0312817	-0.499846	0
LPC(16:0/0:0)	LPOS	LPC	0.123285	0.539205	573	0.0939201	0	0.0975617
LPC(16:1/0:0)	LPOS	LPC	0.127423	0.709647	543	0.160841	0	0.0116988
LPC(17:0/0:0)	LPOS	LPC	0.112858	0.605982	149	0.203434	0	-0.205219
LPC(17:1/0:0)	LPOS	LPC	0.11227	0.790286	723	0.0980149	0	0
LPC(18:0/0:0)	LPOS	LPC	0.177417	0.364232	24	0.391138	0	NA
LPC(18:1/0:0)_2	LPOS	LPC	0.0992121	0.767473	432	0.1081	0	0.0459123
LPC(18:1/0:0)_1	LPOS	LPC	0.0959749	0.374644	64	0.198991	0	-0.0655021
LPC(18:2/0:0)	LPOS	LPC	0.0318924	0.2643	21	-0.0208816	-0.297131	NA
LPC(18:3/0:0)_1	LPOS	LPC	0.106714	0.757352	738	0.1286	0	0
LPC(18:3/0:0)_2	LPOS	LPC	0.154454	0.308865	19	0.330238	0	NA
LPC(19:0/0:0)	LPOS	LPC	0.106286	0.610619	210	0.163978	0	0
LPC(20:0/0:0)	LPOS	LPC	0.112847	0.235146	25	0.166188	0	NA
LPC(20:3/0:0)_1	LPOS	LPC	-0.00182751	0.40116	20	-0.0805324	-0.454757	-0.173495
LPC(20:3/0:0)_2	LPOS	LPC	0.100618	0.509886	101	0.224607	0	0
LPC(20:4/0:0)	LPOS	LPC	0.0329789	0.470424	34	0.0608081	0	-0.107738
LPC(20:5/0:0)	LPOS	LPC	0.320269	0.46979	153	0.61594	0	0.392027
LPC(22:4/0:0)	LPOS	LPC	-0.0327223	0.373797	15	0.0367593	0	NA
LPC(22:6/0:0)	LPOS	LPC	0.246544	0.579754	673	0.220116	0	0
LPC(O-18:1/0:0)_1	LPOS	LPC(O-/P-)	-0.0855102	0.494622	122	-0.118907	0	-0.604154
LPC(P-18:0/0:0)	LPOS	LPC(O-/P-)	0.0792191	0.162527	23	0.00872356	0	NA
MG(16:0)	LPOS	MAG	0.20678	0.501586	35	0.374694	0	0
MG(18:1)_1	LPOS	MAG	0.157371	0.491	95	0.313866	0	0
MG(18:1)_2	LPOS	MAG	0.171824	0.412749	109	0.324833	0.437562	0.325778
PC(16:0/18:1)_2	LPOS	PC	0.107128	0.643662	500	0.138202	0	0
PC(16:0/18:3)	LPOS	PC	0.182502	0.654699	321	0.291601	0	0
PC(16:0/20:3)	LPOS	PC	-0.0466461	0.784448	637	-0.0590622	0	0
PC(16:0/20:4)_1	LPOS	PC	0.0830252	0.754695	287	0.136741	0	0
PC(16:0/20:4)_2	LPOS	PC	0.0869293	0.715799	720	0.0944767	0	0
PC(16:0/20:4)_3	LPOS	PC	0.0246972	0.729079	508	0.00836655	0	0
PC(16:0/20:5)	LPOS	PC	0.362402	0.579634	384	0.493004	0	0
PC(16:0/22:4)	LPOS	PC	0.0384069	0.797404	729	0.0524713	0	0
PC(16:0/22:6)	LPOS	PC	0.202695	0.76314	413	0.230517	-0.453736	0
PC(16:1/18:2)	LPOS	PC	0.041566	0.343095	24	0.0234822	-0.212789	NA
PC(16:1/20:4)	LPOS	PC	0.137921	0.768782	482	0.166628	0.586959	0
PC(18:0/18:0)	LPOS	PC	0.258304	0.463128	143	0.425531	-0.191279	0.095043
PC(18:0/18:1)	LPOS	PC	0.185229	0.589107	635	0.198144	0	0
PC(18:0/18:2)	LPOS	PC	0.0903943	0.792045	665	0.0995191	0	-0.0175315
PC(18:0/20:3)	LPOS	PC	0.0663628	0.758728	749	0.065709	-0.0208474	-0.0169471
PC(18:0/20:4)	LPOS	PC	0.0446819	0.779244	536	0.0484234	0	-0.161826
PC(18:0/22:4)	LPOS	PC	0.0667338	0.512276	362	0.122088	0	0
PC(18:0/22:5)	LPOS	PC	-0.0113533	0.81637	724	-0.0267733	-0.22163	0
PC(18:1/20:4)	LPOS	PC	0.0414939	0.716396	503	0.0395926	-0.451924	0
PC(18:2/18:2)	LPOS	PC	-0.0199205	0.695914	746	-0.0236867	-0.442992	0
PC(32:1); PC(14:0/18:1) | PC(16:0/16:1)	LPOS	PC	0.163775	0.670439	431	0.220057	0	0
PC(34:0); (18:0/16:0) | PC(16:0/18:0)	LPOS	PC	0.333678	0.248825	130	0.603016	0	NA
PC(O-16:0/18:2)	LPOS	PC(O-/P-)	-0.0483606	NA	NA	NA	0.292194	NA
PC(O-18:0/16:0)	LPOS	PC(O-/P-)	-0.013393	0.782222	705	-0.015205	0	0
PC(O-18:1/18:1) and/or PC(P-18:0/18:1)	LPOS	PC(O-/P-)	0.0425579	0.470209	17	-0.0363565	0	0
PE(16:0/20:4)	LPOS	PE	0.0676031	0.443202	309	0.0868619	0	0.162897
SM(d16:1/20:0)	LPOS	SM	0.117453	0.769874	266	0.14792	-0.384332	0
SM(d16:1/22:0)	LPOS	SM	0.136489	0.787467	739	0.151327	0	-0.183046
SM(d16:1/24:0)	LPOS	SM	0.222054	0.648907	375	0.280051	0	0
SM(d16:1/24:1)	LPOS	SM	0.103904	0.31577	21	0.138546	-0.094452	NA
SM(d17:1/24:1)	LPOS	SM	0.192002	0.258673	29	0.172565	0	NA
SM(d18:0/16:0)	LPOS	SM	0.189207	0.264689	103	0.411171	0.396137	NA
SM(d18:1/18:0)	LPOS	SM	0.161374	0.810402	373	0.213109	-0.565134	-0.156674
SM(d18:1/20:0)	LPOS	SM	0.134031	0.828844	473	0.157989	0	0
SM(d18:1/22:0)	LPOS	SM	0.181235	0.644214	245	0.301509	0	-0.139563
SM(d18:1/24:0)	LPOS	SM	0.161608	0.392187	78	0.378044	0	0
SM(d18:1/24:1)	LPOS	SM	0.084179	0.26223	20	0.074685	0	NA
SM(d18:2/16:0)_2	LPOS	SM	0.24352	0.285094	74	0.248139	0	NA
SM(d18:2/18:0)	LPOS	SM	0.0288761	0.58582	84	0.108336	0	0.0326445
SM(d18:2/22:0)	LPOS	SM	0.146457	0.825725	521	0.152253	0	0
SM(d18:2/23:0)	LPOS	SM	0.247267	0.301093	21	0.24823	0	NA
SM(d18:2/24:0)	LPOS	SM	0.175113	NA	NA	NA	0	NA
SM(d19:1/16:0)	LPOS	SM	0.221208	0.801527	718	0.244688	0.440986	0.00180344
SM(d35:1); SM(d17:1/18:0) | SM(d18:1/17:0)	LPOS	SM	0.189044	0.760626	353	0.24962	0	0
TG(46:0)	LPOS	TAG	0.184377	0.509838	236	0.262858	0	0
TG(48:1)	LPOS	TAG	0.168668	0.528228	110	0.33081	0	0.137956
TG(48:4)_1	LPOS	TAG	0.153875	0.408398	25	0.306035	0	0
TG(50:1)	LPOS	TAG	0.157098	0.523066	70	0.336109	0	-0.706676
TG(50:2)	LPOS	TAG	0.151854	0.505437	291	0.200866	0	0
TG(50:4)	LPOS	TAG	0.110869	0.45604	26	0.269216	0	0
TG(52:1)	LPOS	TAG	0.178765	0.550237	45	0.37901	0	-0.52793
TG(52:2)	LPOS	TAG	0.081892	0.388367	74	0.231317	0	0
TG(52:3)	LPOS	TAG	0.039013	0.438676	19	0.0882362	0	NA
TG(52:4)_3	LPOS	TAG	0.182906	0.534556	100	0.405316	0	0
TG(54:2)	LPOS	TAG	0.106782	0.5056	27	0.317159	0	-0.0108174
TG(54:3)	LPOS	TAG	0.0274538	0.428428	20	0.0494865	0	NA
TG(54:4)	LPOS	TAG	-0.0162555	0.310932	26	-0.035162	0	NA
TG(54:6)_1	LPOS	TAG	0.0155643	0.291553	23	-0.000325953	0	NA
TG(54:6)_2	LPOS	TAG	0.216653	0.465191	26	0.349647	0	NA
CAR(18:3)_1	LPOS	CAR	-0.022437	0.327523	20	0.000696966	0	NA
CAR(18:3)_2	LPOS	CAR	-0.0382165	0.434191	23	-0.0160908	0	NA
CAR(20:0)	LPOS	CAR	0.302573	0.546694	18	0.41939	3.2401	NA
CAR(24:1)	LPOS	CAR	0.112817	0.590014	310	0.180485	-0.476582	0
Cer(d18:0/22:0)	LPOS	Ceramides	0.196341	0.536335	177	0.373968	0	-0.027736
Cer(d18:0/24:0)	LPOS	Ceramides	0.19456	0.587529	453	0.214071	0	-0.0264435
Cer(t18:0/24:1)	LPOS	Ceramides	0.28119	0.449339	319	0.402937	0.46759	0.278579
LPC(0:0/20:2)	LPOS	LPC	-0.00804907	NA	NA	NA	0	NA
LPC(0:0/22:5)_1	LPOS	LPC	0.229601	0.470338	20	0.221408	0.452806	NA
LPC(22:5/0:0)_2	LPOS	LPC	-0.0124435	0.581125	216	-0.0342911	0	0
LPE(0:0/16:0)	LPOS	LPE	0.143431	0.67607	456	0.160644	0	0
LPE(0:0/18:0)	LPOS	LPE	0.211914	0.577731	189	0.394557	0	0
LPE(0:0/18:2)	LPOS	LPE	0.0755698	0.709992	748	0.0961538	0	-0.25477
PC(14:0/22:6)	LPOS	PC	0.210319	0.62155	275	0.289074	0	-0.0804072
PC(15:0/18:2)	LPOS	PC	-0.0396577	0.295661	39	-0.0699456	-0.0398441	NA
PC(16:0/15:0)	LPOS	PC	0.153153	0.685268	594	0.167045	0	0
PC(16:0/17:0)	LPOS	PC	0.226738	0.714174	581	0.242625	0	0
PC(18:1/22:6)	LPOS	PC	0.154228	0.677631	403	0.167108	-0.139449	0
PC(40:3)	LPOS	PC	0.00336982	0.697673	730	-0.00145304	-0.106695	0
PC(O-16:0/20:3)	LPOS	PC(O-/P-)	-0.124545	0.808861	708	-0.112866	0	0
PC(O-16:0/22:5)	LPOS	PC(O-/P-)	0.24739	0.447253	31	0.452393	0	0.430826
PC(O-18:0/20:3)	LPOS	PC(O-/P-)	-0.140937	0.780496	651	-0.130823	0	0
PC(O-18:0/20:4)	LPOS	PC(O-/P-)	-0.0784758	0.793652	706	-0.0863476	0	-0.0850084
PC(O-18:0/22:4)	LPOS	PC(O-/P-)	-0.177791	0.680015	381	-0.224565	0	0
PC(O-18:1/22:6) and/or PC(P-18:0/22:6)	LPOS	PC(O-/P-)	0.125436	0.784165	345	0.165243	0	0
PC(O-22:0/18:2)	LPOS	PC(O-/P-)	-0.00842196	0.479351	67	-0.123716	0.00842978	0.216963
PC(O-22:0/20:3)	LPOS	PC(O-/P-)	-0.123494	0.472877	53	-0.232552	0	-0.275218
PC(O-22:1/20:4) and/or PC(P-22:0/20:4)	LPOS	PC(O-/P-)	-0.173995	0.545702	195	-0.266997	0	0
PC(O-22:1/22:5) and/or PC(P-22:0/22:5)	LPOS	PC(O-/P-)	-0.182314	0.598441	92	-0.329327	0	0
PC(O-24:0/18:2)	LPOS	PC(O-/P-)	0.0963863	0.735241	698	0.0984459	0	0
PC(O-24:0/20:4)	LPOS	PC(O-/P-)	-0.00854223	0.710227	431	-0.0222471	0.327025	0.00773118
PC(O-24:1/18:1) and/or PC(P-24:0/18:1)	LPOS	PC(O-/P-)	-0.109532	0.430861	67	-0.265218	-0.250021	0
PC(O-24:1/20:4) and/or PC(P-24:0/20:4)	LPOS	PC(O-/P-)	-0.145405	0.429573	77	-0.28364	-0.339039	0
PC(O-24:1/22:4) and/or PC(P-24:0/22:4)	LPOS	PC(O-/P-)	-0.260833	0.546453	102	-0.470008	0	-0.315986
PC(O-24:1/22:5) and/or PC(P-24:0/22:5)	LPOS	PC(O-/P-)	-0.182926	0.555574	49	-0.363523	0	-0.371401
PC(O-24:2/20:4) and/or PC(P-24:1/20:4)	LPOS	PC(O-/P-)	-0.123945	0.599859	149	-0.213687	0	0
PC(O-26:1/20:4) and/or PC(P-26:0/20:4)	LPOS	PC(O-/P-)	-0.0619376	0.509532	289	-0.132291	0	0.211889
PE(O-20:1/20:4) and/or PE(P-20:0/20:4)	LPOS	PC(O-/P-)	0.137958	0.421764	38	0.239537	0	0
SM(d16:1/23:0)	LPOS	SM	0.258625	0.555294	175	0.401161	0	0
SM(d19:1/18:0)	LPOS	SM	0.15939	0.834851	681	0.183291	-0.234556	0
SM(d19:1/24:1)	LPOS	SM	0.086562	0.73154	752	0.0996802	-0.10236	0
SM(d32:1); SM(d16:1/16:0) | SM(d18:1/14:0)	LPOS	SM	0.315531	0.501835	171	0.506024	0	0
TG(42:0)	LPOS	TAG	0.121379	0.486111	226	0.181551	-0.125806	-0.193206
TG(50:5)_1	LPOS	TAG	0.0871663	0.451068	20	0.23075	0	0.00169509
TG(51:2)	LPOS	TAG	0.1254	0.6073	89	0.325303	0	0
TG(52:5)_1	LPOS	TAG	0.0253768	0.37993	21	0.0615131	0	NA
TG(52:5)_2	LPOS	TAG	0.166131	0.388726	21	0.286372	0	NA
TG(52:5)_3	LPOS	TAG	0.223532	0.506639	69	0.485758	0	0
TG(52:6)_1	LPOS	TAG	0.0682862	0.397394	23	0.179282	0	NA
TG(52:6)_2	LPOS	TAG	0.163006	0.345773	26	0.173826	0	NA
TG(52:6)_3	LPOS	TAG	0.234973	0.472013	42	0.497997	0	0.638131
TG(53:1)	LPOS	TAG	0.188034	0.494385	119	0.387996	0	0
TG(53:4)	LPOS	TAG	0.0357245	0.284847	22	0.00502937	0.204684	NA
TG(53:5)	LPOS	TAG	0.0596407	0.313489	19	0.0198228	0	NA
TG(54:5)_1	LPOS	TAG	-0.000327135	0.319872	23	-0.00825496	0	NA
TG(54:8)_1	LPOS	TAG	0.109947	0.240501	34	0.0919852	0	NA
TG(54:8)_2	LPOS	TAG	0.241316	0.546592	189	0.429282	0.161529	0
TG(55:2)	LPOS	TAG	0.143211	0.541581	250	0.220551	0	0
TG(55:3)	LPOS	TAG	0.0411672	0.524796	331	0.0881287	0	-0.076424
TG(55:4)	LPOS	TAG	0.0472749	0.425129	26	0.176205	0	0
TG(56:3)	LPOS	TAG	0.0104581	0.497848	134	0.0848642	-0.0793334	-0.0216279
TG(56:5)_2	LPOS	TAG	0.0145792	NA	NA	NA	0	NA
TG(56:9)	LPOS	TAG	0.187006	0.371284	18	0.269307	0	NA
TG(58:1)	LPOS	TAG	0.139447	0.492005	21	0.332238	0	-0.25493
TG(58:6)_2	LPOS	TAG	-0.0130931	0.627116	132	0.0313076	-0.480218	0
TG(58:7)_1	LPOS	TAG	-0.0911022	0.812094	610	-0.0990143	0	-0.387288
TG(58:7)_2	LPOS	TAG	0.149795	0.605306	92	0.284375	0	0
TG(58:8)	LPOS	TAG	0.102197	0.585085	127	0.178268	0	0
TG(60:2)	LPOS	TAG	0.13195	0.502029	25	0.329437	0	0
TG(60:3)	LPOS	TAG	0.142325	0.413774	27	0.343525	0.131623	0.842446
TG(60:4)_1	LPOS	TAG	0.113944	0.453124	119	0.279584	0	0.0687007
TG(60:4)_2	LPOS	TAG	0.141815	0.450353	43	0.372355	0.801134	0
TG(60:9)	LPOS	TAG	0.0965158	NA	NA	NA	0.255931	NA
alpha-carotene	LPOS	small molecules	0.0972754	0.489484	21	-0.114014	0.967624	0.250781
anhydrolutein 1	LPOS	small molecules	-0.0794133	0.712611	540	-0.121434	-0.162074	0
beta carotene_1	LPOS	small molecules	0.0223956	0.618304	63	-0.156703	-0.850056	-0.0635295
beta carotene_3	LPOS	small molecules	0.149262	0.4143	16	0.0907271	0	0
LacCer(d18:1/22:0)_LPOS	LPOS	LacCer	0.0364738	0.834822	691	0.0370919	-0.157599	0
LacCer(d18:1/24:1)	LPOS	LacCer	-0.118343	0.522987	376	-0.190865	0	0
LacCer(d42:3)_LPOS	LPOS	LacCer	-0.0484292	0.461318	63	-0.180548	0.213108	0
Luteine	LPOS	small molecules	0.137607	0.795466	576	0.134768	0.544134	0.0840167
PC(O-16:1/22:6) and/or PC(P-16:0/22:6)	LPOS	PC(O-/P-)	0.193376	0.66283	754	0.200999	0	0
zeaxanthin	LPOS	small molecules	-0.0183856	0.752453	561	-0.0323639	0	0
zeta-carotene	LPOS	small molecules	-0.0425696	0.692476	292	-0.132793	-0.777288	-0.0549649
LacCer(d18:1/24:1)_Na	LPOS	LacCer	-0.136396	0.506117	155	-0.26306	-0.207406	0
CAR(8:0)	LPOS	CAR	0.0239017	0.567411	311	0.0450513	0	0.000891659
CAR(10:0)	LPOS	CAR	0.0112526	0.454787	203	0.031794	0	0
CAR(10:0-OH)	LPOS	CAR	0.00444126	0.352926	26	0.0173991	0	0
CAR(10:1)	LPOS	CAR	0.0145402	0.175323	21	0.0675724	0	NA
CAR(10:2)	LPOS	CAR	0.0551148	0.26211	14	0.0749604	0	NA
CAR(12:0-OH)	LPOS	CAR	0.0359381	0.411673	22	0.00795333	0	NA
CAR(12:1-OH)	LPOS	CAR	0.00348132	0.499234	21	-0.0135876	0	NA
CAR(14:0-OH)	LPOS	CAR	0.0919532	0.530203	20	0.024568	0	NA
CAR(16:0)	LPOS	CAR	0.0764867	0.487339	19	0.048319	-0.0226321	NA
CAR(18:0)	LPOS	CAR	0.125535	0.468787	19	0.0527012	-1.09816	NA
CAR(18:0-DC)	LPOS	CAR	0.0339272	0.40878	12	0.0524618	0	NA
CAR(18:1)	LPOS	CAR	-0.0406312	0.386153	17	0.0117973	0	NA
CAR(18:1-DC)	LPOS	CAR	0.0272335	0.545029	135	0.0150148	0.0440214	0.0999846
CAR(18:2)	LPOS	CAR	-0.0616396	0.386852	28	0.020251	0	NA
CAR(20:1)	LPOS	CAR	0.0713177	0.323742	43	0.233784	1.59567	0
CAR(20:2)	LPOS	CAR	-0.126577	0.350165	21	-0.0414669	-0.568495	NA
CAR(20:3)	LPOS	CAR	-0.0783504	0.394284	25	-0.0108334	-0.361093	NA
CAR(20:4)	LPOS	CAR	-0.0532888	0.452581	29	0.0395087	0	NA
CAR(24:0)	LPOS	CAR	0.127534	0.372239	24	0.319897	-1.37464	0
CAR(26:0)	LPOS	CAR	0.179926	0.534672	24	0.091427	0	NA
CE(22:6)	LPOS	Cholesterols and derivatives	0.0188683	0.357605	16	-0.0094679	0	NA
Cholesterol	LPOS	Cholesterols and derivatives	0.31047	0.545897	255	0.432475	0	0
DG(16:0/16:0)	LPOS	DAG	0.123313	0.515442	23	0.249493	0	0
DG(16:0/18:1)	LPOS	DAG	0.0757714	0.519809	19	0.181736	0	0
DG(18:0/18:1)	LPOS	DAG	0.128962	0.547364	27	0.304825	-0.0111519	0
DG(18:2/18:1)	LPOS	DAG	-0.00481625	0.438007	30	0.00711236	-1.74707	NA
DG(32:1)	LPOS	DAG	0.138342	0.577178	68	0.330693	0	0
DG(34:2)	LPOS	DAG	0.0394921	0.472892	25	0.0572035	0	NA
DG(36:2); DG(18:1/18:1) | DG(18:0/18:2)	LPOS	DAG	0.0428668	0.482692	23	0.155074	0	0
HexCer(d18:1/22:0)	LPOS	HexCer	0.0217676	0.570785	85	0.0607057	0	0.0972799
LacCer(d18:1/16:0)	LPOS	HexCer	-0.207004	0.466531	88	-0.415963	0	0
LPA(16:0/0:0)	LPOS	LPA	-0.0970256	0.224579	17	-0.0461317	0	NA
LPA(18:2/0:0)	LPOS	LPA	-0.135356	0.331234	30	-0.282017	-0.355901	-0.964309
LPA(20:4/0:0)	LPOS	LPA	-0.116643	0.7821	727	-0.133145	0	0.0450012
LPC(20:1/0:0)	LPOS	LPC	0.00853975	0.742498	746	0.00965165	0	0
LPC(22:0/0:0)	LPOS	LPC	0.151254	0.371343	32	0.286441	0.0424207	-0.00160217
LPC(24:0/0:0)	LPOS	LPC	0.225232	0.731463	443	0.264164	0	0
LPC(O-16:0/0:0)	LPOS	LPC(O-/P-)	-0.0318932	0.27525	26	0.00178646	0	NA
LPC(O-18:0/0:0)	LPOS	LPC(O-/P-)	0.0144126	0.241182	19	-0.0323794	0	NA
LPC(O-20:0/0:0)	LPOS	LPC(O-/P-)	0.0174476	0.390646	62	0.00655638	0	0.0871938
LPC(P-16:0/0:0)	LPOS	LPC(O-/P-)	0.0253404	0.291454	27	0.00515584	-0.598526	NA
LPE(16:0/0:0)	LPOS	LPC(O-/P-)	0.121204	0.675056	329	0.161775	0	0
LPE(18:0/0:0)	LPOS	LPC(O-/P-)	0.215453	0.501213	221	0.395169	0	0
LPE(18:2/0:0)	LPOS	LPC(O-/P-)	0.0914674	0.782462	735	0.106686	0	0
LPE(P-18:0/0:0)	LPOS	LPC(O-/P-)	0.143676	0.251186	34	0.378784	0.156437	NA
PC(14:0/18:2)	LPOS	PC	0.113327	0.558064	252	0.170918	0	-0.364051
PC(14:0/20:4)	LPOS	PC	0.11778	0.667085	532	0.16229	0	0
PC(16:0/16:0)	LPOS	PC	0.206293	0.669249	198	0.358645	0.149497	0.0493367
PC(16:0/18:2)	LPOS	PC	0.0301334	0.504415	159	0.00217659	0	-0.0318892
PC(18:0/22:6)	LPOS	PC	0.257795	0.790941	712	0.268013	0.500337	0
PC(O-16:0/16:0)	LPOS	PC(O-/P-)	-0.0885219	0.514629	198	-0.161582	-0.199983	-0.000941602
PE(16:0/18:2)	LPOS	PE	0.0919776	0.278071	34	0.197681	0	NA
PE(18:0/20:4)	LPOS	PE	0.0807437	0.713359	377	0.0994256	0	0
PE(36:1); PE(18:0/18:1) | PE(18:1/18:0)	LPOS	DAG	0.0965758	0.769852	744	0.0890218	0	0
PE(O-18:1/20:4) and/or PE(P-18:0/20:4)	LPOS	PE(O-/P-)	0.061005	0.34061	83	0.21804	0.494059	-0.117926
PE(O-18:1/22:6) and/or PE(P-18:0/22:6)	LPOS	PE(O-/P-)	0.214535	0.710764	726	0.239715	0.187346	0
SM(d17:1/16:0)	LPOS	SM	0.264396	0.590896	203	0.409878	0.171302	0.0933314
SM(d18:1/16:0)	LPOS	SM	0.208103	0.749359	380	0.279778	0.139927	0
SM(d18:1/20:1)	LPOS	SM	0.0873715	0.29552	23	0.0351266	0	NA
SM(d18:1/23:0)	LPOS	SM	0.247292	0.714111	716	0.25275	-0.0022556	0
SM(d18:2/14:0)	LPOS	SM	0.288692	0.439039	30	0.101681	0	NA
SM(d18:2/16:0)_1	LPOS	SM	0.274677	0.314562	37	0.544478	0.972728	0.854473
SM(d18:2/24:1)	LPOS	SM	0.0553298	0.367244	18	0.0105631	0	NA
Sphingosine-1-phosphate	LPOS	lysosphingolipid	-0.190359	0.778383	748	-0.197724	-0.227824	-0.265634
TG(44:0)	LPOS	TAG	0.164758	0.475739	157	0.278454	0	0
TG(44:1)	LPOS	TAG	0.190236	0.497845	127	0.330459	0	0
TG(46:1)	LPOS	TAG	0.178589	0.517084	194	0.267591	0	0.235148
TG(46:2)	LPOS	TAG	0.178171	0.501961	80	0.394403	0	0.0556204
TG(48:2)	LPOS	TAG	0.164604	0.470085	226	0.231388	0	0
TG(48:3)	LPOS	TAG	0.154304	0.470717	35	0.386479	0	0
TG(50:3)	LPOS	TAG	0.123969	0.484554	132	0.291634	0	0
TG(52:4)_1	LPOS	TAG	0.043028	0.448718	21	0.0640421	0	NA
CAR(16:2)	LPOS	CAR	0.0422106	0.378272	44	0.0851222	0.692996	0.0430168
Cer(d42:3); Cer(d18:2/24:1)| Cer(d18:1/24:2)	LPOS	Ceramides	0.160226	0.781525	747	0.165758	0	0.0492026
HexCer(d18:1/23:0)	LPOS	HexCer	0.202481	0.821309	728	0.217942	0	0.0698348
LPC(0:0/22:5)_2	LPOS	LPC	0.221845	0.523808	21	0.080852	0	NA
LPC(20:2/0:0)	LPOS	LPC	0.0283883	0.822753	747	0.0258336	0.560523	0
LPC(22:5/0:0)_1	LPOS	LPC	0.221845	0.523642	20	0.0811778	0	NA
LPC(O-24:0/0:0)	LPOS	LPC(O-/P-)	0.19529	0.65965	431	0.238697	0.0896617	0
LPC(O-24:1/0:0)	LPOS	LPC(O-/P-)	-0.00871089	0.494331	190	-0.0704254	0	0
LPC(O-26:1/0:0)	LPOS	LPC(O-/P-)	0.0675857	0.503943	265	0.0224046	0	0.12926
LPE(20:4/0:0)	LPOS	LPE	0.0831813	0.501019	174	0.188865	0	0
PC(33:1); PC(15:0/18:1) | PC(16:0/17:1)	LPOS	PC	0.176217	0.401649	255	0.274322	0	0
PC(O-16:0/14:0)	LPOS	PC(O-/P-)	0.0587663	0.46368	184	0.104572	0	0
PC(O-16:0/15:0)	LPOS	PC(O-/P-)	0.0345492	0.562035	147	-0.0279729	0	0
PE(O-20:1/18:2) and/or PE(P-20:0/18:2)	LPOS	PC(O-/P-)	0.0740161	0.804431	550	0.0674017	0	0
SM(d30:1); SM(d16:1/14:0) | SM(d18:1/12:0)	LPOS	SM	0.287037	0.384861	24	0.517832	0	1.78748
TG(42:1)	LPOS	TAG	0.158626	0.47037	188	0.246991	0	-0.081475
TG(46:3)	LPOS	TAG	0.166026	0.503137	155	0.26799	0	0
TG(47:1)	LPOS	TAG	0.173904	0.542669	234	0.223016	0	0
TG(49:1)	LPOS	TAG	0.155245	0.618065	230	0.206332	0	-0.0908079
TG(56:8)	LPOS	TAG	0.165598	0.607485	293	0.247122	0	0
PC(O-16:1/18:2) and/or PC(P-16:0/18:2)	LPOS	PC(O-/P-)	-0.0990457	0.632963	174	-0.216155	-1.42868	0
retinol	LPOS	small molecules	0.0439454	0.529423	207	0.0990159	0.641955	0.272602
LacCer(d18:1/16:0)_Na	LPOS	LacCer	-0.203726	0.483791	107	-0.396289	0	-0.291822
LacCer(d18:1/16:0)_CH3COOH	LPOS	LacCer	-0.0745637	0.377017	32	-0.0879209	-0.934504	0.209331
LacCer(d18:1/16:0)_H2PO4_2Na	LPOS	LacCer	-0.0354104	0.520632	83	-0.0530779	0.294104	0
FA(18:3)_1	LNEG	Long-chain fatty acids	0.0588368	0.740312	590	0.0821211	0.0488917	0.290206
FA(18:3)_2	LNEG	Long-chain fatty acids	0.065647	0.541776	346	0.129259	0	0
FA(20:2)	LNEG	Long-chain fatty acids	-0.0218078	0.613495	367	-0.0273214	0	0
FA(20:3)	LNEG	Long-chain fatty acids	0.023633	0.719238	314	0.0539022	0	0
FA(22:5)_1	LNEG	Very long-chain fatty acids	0.170052	0.456897	215	0.273942	0	0
FA(22:5)_2	LNEG	Very long-chain fatty acids	-0.0915508	0.574151	330	-0.111926	-1.2438	-1.02901
LPE(18:1/0:0)_1	LNEG	LPE	0.072874	0.720157	725	0.103175	0	0
FA(16:0(OH))	LNEG	Long-chain fatty acids	0.105663	0.772877	727	0.124028	0.0273989	0
FA(24:5)	LNEG	Very long-chain fatty acids	0.112643	0.639169	492	0.1419	0	0.0608688
LPA(0:0/16:0)	LNEG	LPA	-0.0607262	0.279367	19	-0.0611064	0	NA
LPA(18:0/0:0)	LNEG	LPA	0.0442007	0.773205	722	0.0548829	0	0
LPA(20:3/0:0)	LNEG	LPA	-0.0881718	0.237635	30	-0.150037	-0.156988	NA
LPA(22:6/0:0)	LNEG	LPA	0.0875905	0.681647	451	0.0977163	0	0
LPE(0:0/18:1)	LNEG	LPE	0.0968444	0.749797	749	0.109865	0.00361397	0
LPE(0:0/20:4)	LNEG	LPE	0.0700125	0.375775	21	0.0724296	-0.0152243	NA
LPE(0:0/22:4)	LNEG	LPE	0.0184377	0.557883	164	0.0553646	0	0
LPE(0:0/22:6)	LNEG	LPE	0.220156	0.654519	419	0.299968	0	0
LPE(18:1/0:0)_2	LNEG	LPE	0.0595238	0.668437	338	0.0654515	0	0
LPE(22:4/0:0)	LNEG	LPE	0.0188614	0.380443	26	0.0856294	0	-0.280834
LPI(0:0/16:0)	LNEG	LPI	0.131544	0.677658	457	0.153583	0	0
LPI(0:0/18:0)	LNEG	LPI	0.281208	0.3927	205	0.483839	0.556927	0.302453
LPI(0:0/18:1)	LNEG	LPI	0.146957	0.462351	315	0.216496	0	0
LPI(0:0/18:2)	LNEG	LPI	0.0727037	0.698848	732	0.0796205	0	-0.104445
LPI(0:0/20:3)	LNEG	LPI	0.0349928	0.667111	476	0.060339	-0.170538	0
LPI(0:0/20:4)	LNEG	LPI	0.16779	0.49216	185	0.345001	0.454304	0
LPI(16:0/0:0)	LNEG	LPI	0.19717	0.638094	254	0.291618	0	0
LPI(18:0/0:0)	LNEG	LPI	0.280921	0.43321	181	0.467353	0.824503	0.0604181
LPI(18:1/0:0)_1	LNEG	LPI	0.136461	0.431123	305	0.22075	0	-0.139215
LPI(18:2/0:0)	LNEG	LPI	0.0723139	0.720678	631	0.0912187	0	0
LPI(20:3/0:0)_1	LNEG	LPI	0.101431	0.66594	420	0.148392	0	0
LPI(20:3/0:0)_2	LNEG	LPI	0.219712	0.531668	155	0.408154	0.325772	0.0140529
LPI(20:4/0:0)	LNEG	LPI	0.149776	0.534871	72	0.377211	0	0.423444
LPI(22:5/0:0)	LNEG	LPI	0.184364	0.543949	28	0.432697	-0.550939	0.721144
LPS(18:0/0:0)	LNEG	LPS	-0.108724	NA	NA	NA	-0.0321762	NA
Cer(d18:1/26:0)	LNEG	Ceramides	0.373191	NA	NA	NA	0	NA
Cer(d20:1/24:0)	LNEG	Ceramides	0.337118	0.471549	69	0.615611	0	0
Cer(d34:0); Cer(d18:0/16:0) | Cer(d16:0/18:0)	LNEG	Ceramides	0.262916	0.630905	615	0.286067	0	-0.0981572
NAPE(O-18:1/18:1/16:0) and/or NAPE(P-18:0/18:1/16:0)	LNEG	NAPE	0.0300665	0.295168	22	-0.0174439	0	NA
NAPE(O-18:1/20:4/16:0) and/or NAPE(P-18:0/20:4/16:0)	LNEG	NAPE	0.0513961	0.54309	258	0.0898342	0	0
NAPE(O-18:1/20:4/18:0) and/or NAPE(P-18:0/20:4/18:0)	LNEG	NAPE	0.069026	0.716018	378	0.0915428	0	0
NAPE(O-18:1/20:4/18:1) and/or NAPE(P-18:0/20:4/18:1)	LNEG	NAPE	0.0563859	0.778665	718	0.0724871	0	0
NAPE(O-18:1/22:5/18:0) and/or NAPE(P-18:0/22:5/18:0)|NAPE(O-18:1/22:4/18:1) and/or NAPE(P-18:0/22:4/18:1)	LNEG	NAPE	-0.00628587	0.686256	722	-0.00265642	0	0
PA(16:0/18:1)	LNEG	PA	-0.00989268	0.622696	328	-0.039193	0.206972	0.140792
PE(16:0/18:1)	LNEG	PE	0.0947842	0.720515	671	0.0986208	0	0
PE(16:0/20:3); PE(18:1/18:2) | PE(18:0/18:3)	LNEG	PE	0.00406465	0.680321	319	0.00734145	0	0
PE(18:0/20:3)	LNEG	PE	0.0480209	0.761463	488	0.0513334	0	0
PE(18:0/22:4)	LNEG	PE	-0.00938979	0.655736	414	-0.0125566	-0.0659071	0
PE(18:0/22:5)	LNEG	PE	0.231065	0.505522	285	0.361	0	0
PE(18:1/18:2)	LNEG	PE	0.0202239	NA	NA	NA	0	NA
PE(20:1/20:4)	LNEG	PE	-0.117443	0.204788	19	-0.225289	-0.536341	NA
PE(O-16:0/22:6)	LNEG	PE(O-/P-)	0.198117	0.73822	720	0.21617	0	0
PE(O-16:1/22:5) and/or PE(P-16:0/22:5)	LNEG	PE(O-/P-)	0.179085	0.44761	122	0.372684	-0.0447569	-0.195711
PE(O-16:1/22:6) and/or PE(P-16:0/22:6)	LNEG	PE(O-/P-)	0.194504	0.776021	710	0.21308	0	0
PE(O-18:1/18:1) and/or PE(P-18:0/18:1)_LNEG	LNEG	PE(O-/P-)	0.12128	0.632417	402	0.164915	-0.0671324	0
PE(O-18:1/22:4) and/or PE(P-18:0/22:4)	LNEG	PE(O-/P-)	0.000642605	0.679778	407	-0.0108245	-1.05521	0
PE(O-18:2/20:4) and/or PE(P-18:1/20:4)	LNEG	PE(O-/P-)	0.0135738	0.428294	75	0.0604303	0	0
SulfoHexCer(d18:1/18:0)	LNEG	Sulfo2HexCer	0.18748	0.420705	21	0.0815385	0	NA
SulfoHexCer(d18:1/22:0(OH))	LNEG	Sulfo2HexCer	0.0426934	0.558091	207	0.0793735	-0.00142609	0
SulfoHexCer(d18:1/24:1(OH))	LNEG	Sulfo2HexCer	0.109113	0.789522	726	0.118931	-0.10674	0
SulfoHexCer(d18:2/16:0(OH))	LNEG	Sulfo2HexCer	0.195063	0.242748	30	0.0869553	-0.195354	NA
Bilirubin	LNEG	small molecules	-0.103506	0.543614	18	-0.0463802	-0.28216	0.049691
FA(12:0)	LNEG	Medium-chain fatty acids	0.0890322	0.514024	412	0.111896	0	0
FA(14:0)	LNEG	Long-chain fatty acids	0.100652	0.375332	210	0.163098	0	0
FA(16:0)	LNEG	Long-chain fatty acids	0.0531141	0.492272	213	0.0821523	0	-0.0401587
FA(16:1)	LNEG	Long-chain fatty acids	0.0590452	0.56316	229	0.0812519	0	0
FA(17:1)	LNEG	Long-chain fatty acids	0.0673252	0.563819	272	0.0945604	0	0
FA(18:1(OH))	LNEG	Long-chain fatty acids	0.00722601	0.474127	210	0.0392231	-0.222232	-0.295182
FA(18:1)	LNEG	Long-chain fatty acids	0.0263787	0.688163	400	0.0366954	0	0
FA(18:2(OH))	LNEG	Long-chain fatty acids	0.0445684	0.79842	713	0.055706	0.556531	0.107034
FA(18:2)	LNEG	Long-chain fatty acids	0.0279786	0.651059	462	0.0478217	0.702269	0.200101
FA(18:4)	LNEG	Long-chain fatty acids	0.20844	0.317329	304	0.300188	0	0.0413712
FA(20:1)	LNEG	Long-chain fatty acids	0.0366664	0.620447	486	0.0478867	0	0
FA(20:4)	LNEG	Long-chain fatty acids	0.0777852	0.477303	180	0.136747	0	0.426524
FA(20:5)	LNEG	Long-chain fatty acids	0.323329	0.344335	128	0.583713	0	0
FA(22:4)	LNEG	Very long-chain fatty acids	-0.0112305	0.550111	236	0.0218362	0	0
FA(22:6)	LNEG	Very long-chain fatty acids	0.166516	0.614693	566	0.189869	0	0
Cholesterol Sulfate_2	LNEG	Cholesterols and derivatives	0.152436	0.36943	25	0.121099	-0.0140056	NA
FA(10:0)	LNEG	Medium-chain fatty acids	0.102931	0.531063	216	0.199523	0	0
FA(16:2)	LNEG	Long-chain fatty acids	0.0937105	0.517356	340	0.164769	0.13098	0
FA(24:0)	LNEG	Very long-chain fatty acids	0.0978387	0.497524	194	0.164512	-0.608692	-0.255641
FA(24:1)	LNEG	Very long-chain fatty acids	0.0829185	0.57184	249	0.177709	0	0
FA(24:4)	LNEG	Very long-chain fatty acids	-0.0957964	0.593213	366	-0.102511	0	-0.0995384
FA(26:0)	LNEG	Very long-chain fatty acids	0.151586	0.656425	366	0.193579	0	0
LPA(14:0)	LNEG	LPA	-0.0136113	0.287402	22	0.000798079	0	NA
LPA(16:1/0:0)	LNEG	LPA	-0.0197204	0.27758	19	-0.00437809	0	NA
LPE(22:6/0:0)	LNEG	LPE	0.252435	0.683934	431	0.322428	0	0
LPG(18:0/0:0)	LNEG	LPG	0.140772	0.408477	30	0.303081	-0.459822	0
LPG(18:1/0:0)	LNEG	LPG	0.0991413	0.562671	328	0.196226	-0.0355784	-0.0357282
LPG(18:2/0:0)	LNEG	LPG	-0.00506089	0.359661	25	0.019413	0	-0.156197
LPI(16:1/0:0)	LNEG	LPI	0.105848	0.651324	318	0.179933	0	0
LPI(22:6/0:0)	LNEG	LPI	0.146316	0.794986	701	0.166165	0	-0.0168756
Cer(d18:2/18:0)	LNEG	Ceramides	0.193351	0.740582	475	0.231941	0	0
Cer(d18:2/20:0)	LNEG	Ceramides	0.168122	0.788274	702	0.169661	-0.28863	0
PA(16:0/18:2)	LNEG	PA	0.000783375	0.54468	270	-0.0452339	0	0
PA(O-18:1/20:4) and/or PA(P-18:0/20:4)	LNEG	PA(O-/P-)	-0.0492608	0.760568	555	-0.0379533	-0.0493497	0
PE(18:0/18:2)	LNEG	PE	0.0762653	0.678918	722	0.0659495	0	0
PE(18:0/22:6)	LNEG	PE	0.205006	0.495638	145	0.316152	0	0.032087
PE(O-16:1/18:2) and/or PE(P-16:0/18:2)	LNEG	PE(O-/P-)	0.0760619	0.700425	710	0.0928403	0	0
PE(O-16:1/20:4) and/or PE(P-16:0/20:4)	LNEG	PE(O-/P-)	0.108799	0.349726	164	0.23518	-0.00358589	-0.363495
PE(O-18:1/18:2) and/or PE(P-18:0/18:2)	LNEG	PE(O-/P-)	0.0784758	0.768301	719	0.0908833	0	0
PE(O-18:2/18:2) and/or PE(P-18:1/18:2)	LNEG	PE(O-/P-)	0.0559821	0.547375	745	0.0748058	0	0.0564301
Sulfo2HexCer(d34:1)	LNEG	Sulfo2HexCer	0.179368	0.599834	199	0.321662	0	0
Sulfo2HexCer(d40:1)	LNEG	Sulfo2HexCer	0.184215	0.438015	26	0.308671	-0.115351	0.103044
Sulfo2HexCer(d42:1)	LNEG	Sulfo2HexCer	0.15267	0.333167	17	0.0529385	0	NA
Sulfo2HexCer(d42:2)	LNEG	Sulfo2HexCer	0.076007	0.260647	20	0.0711414	-0.0245381	NA
SulfoHexCer(d18:1/16:0(OH))	LNEG	Sulfo2HexCer	0.148112	0.788407	729	0.149782	-0.21108	0
SulfoHexCer(d18:1/18:0(OH))	LNEG	Sulfo2HexCer	0.15953	0.7705	593	0.165371	0	-0.00107909
SulfoHexCer(d18:1/18:1)	LNEG	Sulfo2HexCer	0.195902	0.241356	47	0.183829	0	NA
SulfoHexCer(d18:1/24:0(OH))	LNEG	Sulfo2HexCer	0.123437	0.542947	187	0.178496	0	0
SulfoHexCer(d18:1/24:1)	LNEG	Sulfo2HexCer	0.0713773	0.380958	22	-0.000809714	0	NA
SulfoHexCer(d18:2/24:1)	LNEG	Sulfo2HexCer	0.0168739	0.492158	20	0.00576278	0	NA
PS(16:0/20:4)	LNEG	PS	0.171029	0.468988	22	0.0959708	0.933978	NA
LacCer(d18:1/24:1)_1	LNEG	LacCer	-0.044564	0.585874	238	-0.108843	0	0
LacCer(d18:1/24:1)_2	LNEG	LacCer	-0.090342	0.526695	250	-0.165431	0	0
LacCer(d18:1/24:0)_LNEG	LNEG	LacCer	0.183194	NA	NA	NA	0.265981	NA
LacCer(d18:1/16:0)_H	LNEG	LacCer	-0.104019	0.432372	38	-0.232845	0	0
LacCer(d18:1/16:0)_H2PO4	LNEG	LacCer	0.0312313	0.45878	164	0.0622376	0	0.0475616
2-Octenoylcarnitine CAR(8:1)	HPOS	CAR	0.023426	0.488723	120	0.0938105	0	0
L-Acetylcarnitine CAR(2:0)	HPOS	CAR	0.110533	0.66457	416	0.157192	0	0
Carnitine	HPOS	CAR	0.102793	0.334781	16	0.0457116	0	NA
Hexanoylcarnitine CAR(6:0)	HPOS	CAR	0.102392	0.491453	180	0.212555	0	0.190246
Isovaleryl | valeryl | 2-methylbutyryl carnitine CAR(5:0)	HPOS	CAR	0.107653	0.458114	26	0.0399446	-0.3148	NA
Proline Betaine	HPOS	small molecules	-0.0204999	NA	NA	NA	-0.575351	NA
Propionylcarnitine CAR(3:0)	HPOS	CAR	0.111265	0.371324	21	0.0454767	0	NA
Taurine	HPOS	small molecules	0.019723	0.674638	744	0.0201201	0	0.179949
Paraxanthine	HPOS	small molecules	0.106734	0.358882	185	0.142426	0.0615443	0
Trigonelline	HPOS	small molecules	0.25209	0.81795	723	0.276347	0.682623	0.324646
Trimethylaminoacetone	HPOS	small molecules	0.301737	0.520379	34	0.411202	1.40365	1.42383
Betaine	HPOS	small molecules	0.0925642	0.324355	20	-0.0151221	0	NA
Biliverdin	HPOS	small molecules	-0.102877	0.555933	18	-0.0356724	0	0
Niacinamide	HPOS	small molecules	-0.173813	0.36826	66	-0.145928	-0.557861	-0.498827
Phenylacetyl carnitine	HPOS	CAR	0.12223	0.73611	727	0.145986	0.0362146	0.0251531
Proline_HPOS	HPOS	small molecules	0.0970387	0.31588	23	0.0308587	-0.415247	NA
Glutamine_HPOS	HPOS	small molecules	0.046982	0.71235	310	0.0773857	0	0
3-methylhistidine	HPOS	small molecules	-0.0379538	0.612214	227	-0.0234927	-0.0595245	-0.156848
N-Acetyl-D-mannosamine | N-Acetyl-D-glucosamine	HPOS	small molecules	-0.0346396	0.629328	737	-0.0480363	0	0
Hypoxanthine	HPOS	small molecules	-0.0800816	0.671066	337	-0.133867	-0.340539	-0.530157
Benzoylcarnitine	HPOS	small molecules	0.193363	0.545234	198	0.275751	0.149831	0.219655
Pipecolic acid | N-methyl proline	HPOS	small molecules	-0.0189754	NA	NA	NA	0	NA
Tiglylcarnitine CAR(5:1)	HPOS	CAR	0.0776959	0.354349	22	0.0143047	-0.101281	NA
Dodecenoylcarnitine CAR(12:1)	HPOS	CAR	-0.0633424	0.32969	20	-0.0772882	0	0
Hexadecenoylcarnitine CAR(16:1)	HPOS	CAR	0.0762092	0.596066	416	0.141354	1.60563	0.578561
Pseudouridine	HPOS	small molecules	0.019041	0.625205	270	0.0418713	0.0115831	0
Inosine	HPOS	small molecules	-0.0492881	0.775849	698	-0.0367016	0	0.187295
Butyryl- | isobutyrylcarnitine CAR(4:0)	HPOS	CAR	0.0977437	0.334858	43	0.0782175	0	-0.0898436
7-Methylguanine	HPOS	small molecules	0.0631877	0.411276	127	0.0835591	-0.0340085	-0.00171521
N1-methyl-2-pyridone-5-carboxamide	HPOS	small molecules	-0.0627853	0.477786	411	-0.0400237	0	-0.335597
N1-methyl-4-pyridone-3-carboxamide	HPOS	small molecules	-0.0169449	0.547593	356	0.000921396	-0.645354	-0.200808
Cortisol	HPOS	small molecules	-0.137729	0.77586	632	-0.188252	-0.436726	0.00405161
1-Methyladenosine	HPOS	small molecules	0.100104	0.299449	146	0.203162	0.766636	0.159517
1-Methylnicotinamide	HPOS	small molecules	-0.0306522	0.588414	291	-0.0615157	0.0420956	0.116215
N4-Acetylcytidine	HPOS	small molecules	-0.0258418	0.787355	694	-0.0274504	-0.0149166	0.027748
1-Methylpiperidine-2-carboxylic acid (N-methyl pipecolic acid)	HPOS	small molecules	0.0176936	0.782379	444	0.00404344	0	-0.0310904
Nonenoylcarnitine CAR(9:1)	HPOS	CAR	0.0953961	0.266099	24	0.168895	0.159475	NA
Hippuric acid	HPOS	small molecules	0.21029	0.56125	466	0.261005	0	0
N1-methylinosine	HPOS	small molecules	-0.0432779	0.725526	639	-0.0373599	0.196455	0
Tryptophan betaine	HPOS	small molecules	0.010644	0.741583	717	0.0322362	0.0138616	-0.0151612
N-Acetylisoputreanine-gamma-lactam	HPOS	small molecules	-0.0196204	0.606606	311	-0.0146261	-0.0291082	0
1-methylguanosine	HPOS	small molecules	-0.0331298	0.43572	187	-0.049179	0	0
Glycolithocholic acid	HPOS	small molecules	0.146079	0.783794	729	0.162693	0.492291	0.173653
Tauroursodeoxycholic acid | Taurochenodeoxycholic acid	HPOS	small molecules	-0.027602	0.851396	692	-0.0454354	0	-0.00803269
Taurodeoxycholic Acid	HPOS	small molecules	-0.00230587	0.48482	79	0.0312113	0	-0.0166627
Glycoursodeoxycholic acid | Glycochenodeoxycholic acid	HPOS	small molecules	0.0174949	NA	NA	NA	0	NA
Glycodeoxycholic acid	HPOS	small molecules	0.0389127	NA	NA	NA	-0.00120048	NA
Glycocholic Acid	HPOS	small molecules	-0.0287684	NA	NA	NA	-0.332003	NA
Glutamic acid	BIQUANT	small molecules	0.125339	0.527207	30	0.0587451	0.696192	NA
Glycine	BIQUANT	small molecules	0.00100451	0.650752	284	-0.0251469	-0.064227	0.152568
Isoleucine	BIQUANT	small molecules	0.0484794	0.294943	19	0.00241055	-0.0349788	NA
Leucine	BIQUANT	small molecules	-0.0579336	0.290133	27	-0.0317158	-0.0873035	NA
Lysine	BIQUANT	small molecules	0.0603634	0.733542	461	0.094577	-0.0250669	0
Methionine	BIQUANT	small molecules	0.0656594	0.184626	21	0.00842706	0.181138	NA
Tyrosine	BIQUANT	small molecules	0.218088	0.549988	288	0.320389	0.324337	0
Valine	BIQUANT	small molecules	0.0252423	0.385766	28	0.0156757	0	NA
Citric acid	BIQUANT	small molecules	0.0503936	0.280979	22	0.0128938	0.0876821	NA
Lactic acid	BIQUANT	small molecules	-0.124397	0.686493	296	-0.132457	-0.273724	0
Acetone	BIQUANT	small molecules	0.0612607	0.696494	457	0.0648982	0	0
Glucose	BIQUANT	small molecules	0.26654	0.78858	701	0.255885	1.12236	0.481637
Glycerol	BIQUANT	small molecules	0.132698	0.159298	19	0.0929076	0.127814	NA
TPTG	BILISA	Lipoprotein Subclass	0.159461	0.520587	102	0.327748	0	0
TPCH	BILISA	Lipoprotein Subclass	0.284068	0.427922	280	0.425588	0	0
LDCH	BILISA	Lipoprotein Subclass	0.232311	0.575578	429	0.290945	0	-0.0465173
HDCH	BILISA	Lipoprotein Subclass	0.120238	0.409161	21	0.0403878	0	NA
TPA1	BILISA	Lipoprotein Subclass	0.158431	0.358009	25	0.0547274	0.553785	NA
TPA2	BILISA	Lipoprotein Subclass	0.0561397	0.671102	354	0.0765938	-1.08264	0
TPAB	BILISA	Lipoprotein Subclass	0.268808	0.44022	132	0.472987	0	0
LDHD	BILISA	Lipoprotein Subclass	0.125008	0.269173	26	0.233645	0	NA
ABA1	BILISA	Lipoprotein Subclass	0.162507	0.416517	29	0.405003	0	0
TBPN	BILISA	Lipoprotein Subclass	0.268807	0.438632	166	0.450249	0	0
VLPN	BILISA	Lipoprotein Subclass	0.0960819	0.502462	20	0.225364	0	0
IDPN	BILISA	Lipoprotein Subclass	0.159243	0.459239	52	0.40441	0	0
LDPN	BILISA	Lipoprotein Subclass	0.27162	0.514814	333	0.356475	0	0
L1PN	BILISA	Lipoprotein Subclass	0.145774	0.591966	154	0.260935	0	0
L2PN	BILISA	Lipoprotein Subclass	0.0586651	0.347028	14	0.0812858	0	0
L3PN	BILISA	Lipoprotein Subclass	0.128497	0.695746	690	0.145686	0	0
L4PN	BILISA	Lipoprotein Subclass	0.15062	0.39973	183	0.273125	0	0
L5PN	BILISA	Lipoprotein Subclass	0.203708	0.486537	48	0.350497	0	0
L6PN	BILISA	Lipoprotein Subclass	0.181463	0.475336	36	0.514347	0	0.116885
VLTG	BILISA	Lipoprotein Subclass	0.1005	0.558084	21	0.189119	0	0
IDTG	BILISA	Lipoprotein Subclass	0.139567	0.454788	237	0.236032	-0.086814	0
LDTG	BILISA	Lipoprotein Subclass	0.252363	0.517589	220	0.386464	0	0.0494804
HDTG	BILISA	Lipoprotein Subclass	0.14117	0.24345	19	0.0259421	0.818964	NA
VLCH	BILISA	Lipoprotein Subclass	0.0978065	0.400498	23	0.0668937	0	NA
IDCH	BILISA	Lipoprotein Subclass	0.145994	0.447741	29	0.353729	0	0
VLFC	BILISA	Lipoprotein Subclass	0.124629	0.492374	23	0.255264	0	0
IDFC	BILISA	Lipoprotein Subclass	0.153906	0.530684	56	0.331893	0	0
LDFC	BILISA	Lipoprotein Subclass	0.219816	0.755786	374	0.294179	0	0
HDFC	BILISA	Lipoprotein Subclass	0.174278	0.386494	24	0.0431666	0	NA
VLPL	BILISA	Lipoprotein Subclass	0.100726	0.507489	20	0.180105	0	0
IDPL	BILISA	Lipoprotein Subclass	0.188399	0.480736	85	0.415599	-0.156028	0
LDPL	BILISA	Lipoprotein Subclass	0.248792	0.530963	273	0.372228	0	0
HDPL	BILISA	Lipoprotein Subclass	0.129257	0.485119	24	0.0474579	0	NA
HDA1	BILISA	Lipoprotein Subclass	0.146008	0.390581	23	0.0506025	0	NA
HDA2	BILISA	Lipoprotein Subclass	0.0684549	0.650754	414	0.0855445	-0.786677	-0.131912
VLAB	BILISA	Lipoprotein Subclass	0.0961304	0.502023	20	0.224959	0	0
IDAB	BILISA	Lipoprotein Subclass	0.159195	0.45729	53	0.393549	0	-0.192375
LDAB	BILISA	Lipoprotein Subclass	0.271625	0.516931	285	0.376123	0	0
V1TG	BILISA	Lipoprotein Subclass	0.0917708	0.560194	19	0.0688926	0	NA
V2TG	BILISA	Lipoprotein Subclass	0.100413	0.434989	22	0.0503385	-0.216825	NA
V3TG	BILISA	Lipoprotein Subclass	0.061629	0.420905	17	0.0219509	0	NA
V4TG	BILISA	Lipoprotein Subclass	0.123163	0.623708	245	0.180827	0.0919286	0
V5TG	BILISA	Lipoprotein Subclass	0.245665	0.547143	215	0.356513	0.407435	0
V1CH	BILISA	Lipoprotein Subclass	0.117728	0.524341	20	0.226485	-0.0377736	0
V2CH	BILISA	Lipoprotein Subclass	0.112584	0.476041	15	0.234062	0	NA
V3CH	BILISA	Lipoprotein Subclass	0.0628797	0.441227	20	0.0324716	-0.463004	-0.55777
V4CH	BILISA	Lipoprotein Subclass	0.0746505	0.464536	18	0.212265	0	0.0615269
V5CH	BILISA	Lipoprotein Subclass	0.137359	0.507333	87	0.306553	0	0
V1FC	BILISA	Lipoprotein Subclass	0.0892639	0.431505	18	0.0569183	0	0
V2FC	BILISA	Lipoprotein Subclass	0.0868862	0.424199	17	0.0414696	0	0
V3FC	BILISA	Lipoprotein Subclass	0.0514795	0.415219	17	0.0314443	0	0
V4FC	BILISA	Lipoprotein Subclass	0.120563	0.364635	41	0.265101	0	-0.000434925
V5FC	BILISA	Lipoprotein Subclass	0.20303	0.659142	509	0.229789	0.798899	0
V1PL	BILISA	Lipoprotein Subclass	0.0583212	0.516043	29	0.0259566	-0.0407192	0
V2PL	BILISA	Lipoprotein Subclass	0.0673016	0.464806	15	0.0217738	0	0
V3PL	BILISA	Lipoprotein Subclass	0.058385	0.459167	19	0.0229265	0.180224	0
V4PL	BILISA	Lipoprotein Subclass	0.101956	0.445061	57	0.297966	0	-0.0759828
V5PL	BILISA	Lipoprotein Subclass	0.164447	0.779815	726	0.164091	0.00359954	0.144139
L1TG	BILISA	Lipoprotein Subclass	0.191384	0.333372	61	0.444804	0	0.139068
L2TG	BILISA	Lipoprotein Subclass	0.18318	0.322543	15	0.114537	0.297393	NA
L3TG	BILISA	Lipoprotein Subclass	0.324823	0.462919	42	0.573173	0	2.21836
L4TG	BILISA	Lipoprotein Subclass	0.197536	0.706505	372	0.256184	0	0.0711857
L5TG	BILISA	Lipoprotein Subclass	0.227817	0.593345	269	0.351038	0.697418	0.17476
L6TG	BILISA	Lipoprotein Subclass	0.196038	0.627163	180	0.353764	0	-0.128801
L1CH	BILISA	Lipoprotein Subclass	0.159574	0.693797	570	0.18539	0	0
L2CH	BILISA	Lipoprotein Subclass	0.0422096	0.417446	15	0.0643714	0	-0.0418591
L3CH	BILISA	Lipoprotein Subclass	0.125066	0.73992	704	0.140612	0.239533	0.125984
L4CH	BILISA	Lipoprotein Subclass	0.158993	0.539056	485	0.175448	-0.024348	-0.105384
L5CH	BILISA	Lipoprotein Subclass	0.193465	0.463251	30	0.418572	0.00794844	0
L6CH	BILISA	Lipoprotein Subclass	0.172322	0.419295	29	0.469077	0	0.0785548
L1FC	BILISA	Lipoprotein Subclass	0.176951	0.705184	668	0.193573	0	0
L2FC	BILISA	Lipoprotein Subclass	0.0508057	0.424968	38	0.0208476	0	0.0464549
L3FC	BILISA	Lipoprotein Subclass	0.0923132	0.339905	23	0.0688277	0	0
L4FC	BILISA	Lipoprotein Subclass	0.186769	0.454011	398	0.262578	0	0
L5FC	BILISA	Lipoprotein Subclass	0.210273	0.452727	139	0.390642	0	0.136514
L6FC	BILISA	Lipoprotein Subclass	0.138121	0.488026	117	0.366857	0.0259723	0
L1PL	BILISA	Lipoprotein Subclass	0.143937	0.519529	190	0.23719	0	0.0398095
L2PL	BILISA	Lipoprotein Subclass	0.0498105	0.43698	15	0.0477285	0	-0.456749
L3PL	BILISA	Lipoprotein Subclass	0.104667	0.689732	296	0.155864	0	0.0761148
L4PL	BILISA	Lipoprotein Subclass	0.160192	0.48634	220	0.249253	0	0
L5PL	BILISA	Lipoprotein Subclass	0.202556	0.467675	35	0.365912	0	0.151688
L6PL	BILISA	Lipoprotein Subclass	0.192446	0.515732	101	0.4647	0	-0.0614332
L1AB	BILISA	Lipoprotein Subclass	0.145783	0.590948	186	0.256153	0	0
L2AB	BILISA	Lipoprotein Subclass	0.05863	0.348682	15	0.0817345	0	0
L3AB	BILISA	Lipoprotein Subclass	0.128414	NA	NA	NA	0	NA
L4AB	BILISA	Lipoprotein Subclass	0.150747	0.395192	167	0.277912	0	0
L5AB	BILISA	Lipoprotein Subclass	0.203431	0.483883	53	0.35133	0	0
L6AB	BILISA	Lipoprotein Subclass	0.181436	0.475354	35	0.514357	0	0.120875
H1TG	BILISA	Lipoprotein Subclass	0.136652	0.362223	16	0.0127598	0.0470984	NA
H2TG	BILISA	Lipoprotein Subclass	0.136564	0.30228	23	0.0410447	0	NA
H3TG	BILISA	Lipoprotein Subclass	0.0793138	0.278919	59	0.0947422	0	NA
H4TG	BILISA	Lipoprotein Subclass	0.0175311	0.55847	238	0.00758505	0	0
H1CH	BILISA	Lipoprotein Subclass	0.114636	0.466838	21	0.0355888	0.427265	NA
H2CH	BILISA	Lipoprotein Subclass	0.104038	0.486572	28	0.0342848	0	NA
H3CH	BILISA	Lipoprotein Subclass	0.0964995	0.33061	23	0.0377198	0	NA
H4CH	BILISA	Lipoprotein Subclass	0.0141671	0.624147	115	0.0109063	0	-0.09461
H1FC	BILISA	Lipoprotein Subclass	0.109413	0.43166	21	0.0328777	0	NA
H2FC	BILISA	Lipoprotein Subclass	0.0658055	0.336272	21	0.0261176	0	NA
H3FC	BILISA	Lipoprotein Subclass	0.0916485	0.298841	19	0.000228701	0	NA
H4FC	BILISA	Lipoprotein Subclass	0.0379949	0.790501	511	0.0559803	0	0
H1PL	BILISA	Lipoprotein Subclass	0.114564	0.55971	23	0.0372799	0	NA
H2PL	BILISA	Lipoprotein Subclass	0.118441	0.47709	24	0.0382396	0	NA
H3PL	BILISA	Lipoprotein Subclass	0.100183	0.347793	22	0.0333469	0	NA
H4PL	BILISA	Lipoprotein Subclass	0.0437734	0.792377	585	0.0594615	0	0
H1A1	BILISA	Lipoprotein Subclass	0.100381	0.556124	26	0.0289751	0.0683664	NA
H2A1	BILISA	Lipoprotein Subclass	0.151283	0.423786	25	0.0501845	0	NA
H3A1	BILISA	Lipoprotein Subclass	0.135434	0.280839	22	0.0456411	0.17983	NA
H4A1	BILISA	Lipoprotein Subclass	0.0533564	0.37823	60	0.0894252	0.816248	-0.242689
H1A2	BILISA	Lipoprotein Subclass	0.136202	0.430162	31	0.0353731	0	NA
H2A2	BILISA	Lipoprotein Subclass	0.119429	0.310196	21	0.0437167	0	NA
H3A2	BILISA	Lipoprotein Subclass	0.0823421	0.345326	25	0.0750089	0	0
H4A2	BILISA	Lipoprotein Subclass	-0.0248124	0.386301	19	-0.0238486	0	NA
Alanine_BIQUANT	BIQUANT	small molecules	0.132414	0.375725	28	0.320464	0.723437	1.25557
Creatinine_BIQUANT	BIQUANT	small molecules	0.00384715	0.548384	32	0.00248525	0	NA
Histidine_BIQUANT	BIQUANT	small molecules	-0.0322689	0.216366	24	0.0308369	-0.479093	NA
Phenylalanine_BIQUANT	BIQUANT	small molecules	0.0595166	0.701201	753	0.0575712	-0.0060706	0
